# Supplementary material for: Development and diagnostic validation of a one-step multiplex RT-PCR assay as a rapid method to detect and identify Nervous Necrosis Virus (NNV) and its variants circulating in the Mediterranean
Source: PLoS One. 2022 Aug 26;17(8):e0273802. doi: 10.1371/journal.pone.0273802 (PMC9417010; doi:10.1371/journal.pone.0273802)
Supplement: S3 Table — The Table reports the details of the samples used to validate the multiplexRT-PCR assay. (XLSX) [file pone.0273802.s004.xlsx]

## Sheet: Tabella_features
Year	Sample Name	Species	Geographical origin	Clinical signs*	Mortality	Size	qRT-PCR (Ct)	Multiplex	RNA1	RNA2
2012	179A/2012	Dicentrarchus labrax	Apulia, Italy	No	Yes	ongrowing	+ (28.4)	RGNNV/-	na	OP069726
2015	6/2015	Dicentrarchus labrax	Tuscany, Italy	na	na	ongrowing	+ (24.0)	RGNNV/RGNNV	na	OP069727
2016	285A/2016	Dicentrarchus labrax	Lazio, Italy	Yes	Yes	juveniles	+ (28.7)	RGNNV/RGNNV	na	OP069728
2017	257A/2017	Dicentrarchus labrax	Liguria, Italy	No	Yes	ongrowing	+ (19.3)	RGNNV/RGNNV	na	OP069729
2017	257B/2017	Dicentrarchus labrax	Liguria, Italy	Yes	Yes	juveniles	+ (15.3)	RGNNV/RGNNV	na	OP069730
2017	385/2017	Dicentrarchus labrax	Veneto, Italy	Yes	na	juveniles	+ (8.9)	RGNNV/RGNNV	na	OP069731
2017	386/2017	Dicentrarchus labrax	Veneto, Italy	Yes	na	juveniles	+ (9.1)	RGNNV/RGNNV	na	OP069732
2018	10A/2018	Dicentrarchus labrax	Apulia, Italy	Yes	Yes	juveniles	-	-	/	/
2018	10A.N/2018	Dicentrarchus labrax	Apulia, Italy	Yes	Yes	juveniles	-	-	/	/
2018	10B/2018	Dicentrarchus labrax	Apulia, Italy	Yes	Yes	juveniles	-	-	/	/
2018	10B.N/2018	Dicentrarchus labrax	Apulia, Italy	Yes	Yes	juveniles	-	-	/	/
2018	11A/2018	Sparus aurata	Apulia, Italy	No	na	juveniles	-	-	/	/
2018	11B/2018	Sparus aurata	Apulia, Italy	No	na	juveniles	-	-	/	/
2018	16/2018	Dicentrarchus labrax	Apulia, Italy	No	Yes	juveniles	-	-	/	/
2018	118A/2018	Dicentrarchus labrax	Lazio, Italy	No	na	juveniles	-	-	/	/
2018	118B/2018	Dicentrarchus labrax	Lazio, Italy	No	na	juveniles	-	-	/	/
2018	125/2018	Dicentrarchus labrax	Liguria, Italy	Yes	Yes	ongrowing	+ (26.6)	RGNNV/-	na	OP069733
2018	130/2018	Dicentrarchus labrax	Liguria, Italy	No	Yes	ongrowing	-	-	/	/
2018	143/2018	Dicentrarchus labrax	Liguria, Italy	Yes	Yes	ongrowing	-	-	/	/
2018	154/2018	Sparus aurata	Apulia, Italy	na	na	juveniles	-	-	/	/
2018	156/2018	Sparus aurata	Apulia, Italy	Yes	Yes	juveniles	+ (29.6)	RGNNV/SJNNV	na	OP069734
2018	157A/2018	Sparus aurata	Apulia, Italy	Yes	Yes	juveniles	-	-	/	/
2018	157B/2018	Sparus aurata	Apulia, Italy	No	Yes	juveniles	-	-	/	/
2018	158/2018	Sparus aurata	Apulia, Italy	na	na	juveniles	+ (32.2)	RGNNV/SJNNV	na	OP069735
2018	159A/2018	Dicentrarchus labrax	Lazio, Italy	na	Yes	juveniles	+ (14.2)	RGNNV/RGNNV	na	OP069736
2018	159B/2018	Dicentrarchus labrax	Lazio, Italy	na	Yes	juveniles	+ (13.3)	RGNNV/RGNNV	na	OP069737
2018	159C/2018	Dicentrarchus labrax	Lazio, Italy	na	Yes	juveniles	+ (12.9)	RGNNV/RGNNV	na	OP069738
2018	159D/2018	Dicentrarchus labrax	Lazio, Italy	na	Yes	ongrowing	+ (28.0)	RGNNV/RGNNV	na	na
2018	169/2018	Dicentrarchus labrax	Lazio, Italy	na	na	ongrowing	+ (12.9)	RGNNV/RGNNV	na	OP069739
2018	173A/2018	Dicentrarchus labrax	Lazio, Italy	na	na	juveniles	+ (12.5)	RGNNV/RGNNV	na	OP069740
2018	173B/2018	Dicentrarchus labrax	Lazio, Italy	na	na	juveniles	+ (9.9)	RGNNV/RGNNV	na	OP069741
2018	187/2018	Dicentrarchus labrax	Tuscany, Italy	Yes	Yes	juveniles	-	-	/	/
2018	197/2018	Dicentrarchus labrax	Campania, Italy	Yes	Yes	ongrowing	-	-	/	/
2018	203B.2/2018	Dicentrarchus labrax	Tunisia	No	na	na	-	-	/	/
2018	215A/2018	Dicentrarchus labrax	Lazio, Italy	Yes	Yes	ongrowing	-	-	/	/
2018	215B/2018	Dicentrarchus labrax	Lazio, Italy	Yes	Yes	juveniles	-	-	/	/
2018	215C/2018	Dicentrarchus labrax	Lazio, Italy	Yes	Yes	juveniles	-	-	/	/
2018	215D/2018	Dicentrarchus labrax	Lazio, Italy	Yes	Yes	ongrowing	-	-	/	/
2018	240/2018	Dicentrarchus labrax	Apulia, Italy	Yes	No	ongrowing	+ (21.3)	RGNNV/RGNNV	na	na
2018	255A/2018	Artemia salina	Apulia, Italy	No	No	nauplii	-	-	/	/
2018	255B/2018	Artemia salina	Apulia, Italy	No	No	nauplii	-	-	/	/
2018	255C/2018	Artemia salina	Apulia, Italy	No	No	nauplii	-	-	/	/
2018	Sa-416-Dec17	Sparus aurata	Apulia, Italy	Yes	Yes	larvae 20-25 dph	+ (8.0)	RGNNV/SJNNV	MN896005	MN896009
2018	483/2018	Dicentrarchus labrax	Apulia, Italy	Yes	Yes	Juveniles	+ (25.1)	RGNNV/SJNNV	na	na
2018	Dl-484-May18	Dicentrarchus labrax	Apulia, Italy	Yes	Yes	Juveniles	+ (28.2)	RGNNV/SJNNV	MN896007	MN896011
2018	485/2018	Dicentrarchus labrax	Apulia, Italy	Yes	Yes	Juveniles	+ (26.6)	RGNNV/SJNNV	na	na
2018	523/2018	Dicentrarchus labrax	Liguria, Italy	Yes	No	ongrowing	+ (32.1)	RGNNV/-	OP069723	OP069742
2018	533/2018	Dicentrarchus labrax	Lazio, Italy	na	na	ongrowing	+ (14.7)	RGNNV/RGNNV	na	na
2018	534/2018	Dicentrarchus labrax	Lazio, Italy	Yes	na	Juveniles	+ (16.2)	RGNNV/RGNNV	na	OP069743
2018	535/2018	Dicentrarchus labrax	Lazio, Italy	Yes	na	Juveniles	+ (15.1)	RGNNV/RGNNV	OP069724	OP069744
2018	536/2018	Sparus aurata	Lazio, Italy	na	No	Juveniles	+ (29.9)	RGNNV/RGNNV	na	na
2018	537/2018	Sparus aurata	Lazio, Italy	na	No	Juveniles	+ (27.9)	RGNNV/RGNNV	OP069725	OP069745
2018	538/2018	Sparus aurata	Lazio, Italy	na	No	ongrowing	+ (29.1)	RGNNV/RGNNV	na	na
2019	24A/2019	Dicentrarchus labrax	Sicily, Italy	Yes	Yes	ongrowing	-	-	/	/
2019	24B/2019	Dicentrarchus labrax	Sicily, Italy	No	Yes	ongrowing	-	-	/	/
2019	25/2019	Dicentrarchus labrax	Sicily, Italy	No	na	ongrowing	-	-	/	/
2019	26/2019	Dicentrarchus labrax	Sicily, Italy	No	na	ongrowing	-	-	/	/
2019	28B/2019	Dicentrarchus labrax	Liguria, Italy	No	Yes	Juveniles	+ (21.9)	RGNNV/-	na	OP069746
2019	60/2019	Dicentrarchus labrax	Apulia, Italy	No	na	ongrowing	-	-	/	/
2019	70/2019	Dicentrarchus labrax	Liguria, Italy	No	na	Juveniles	-	-	/	/
2019	98A/2019	Dicentrarchus labrax	Lazio, Italy	Yes	Yes	Juveniles	+ (13.4)	RGNNV/RGNNV	na	OP069747
2019	98B/2019	Dicentrarchus labrax	Lazio, Italy	Yes	Yes	Juveniles	+ (17.1)	RGNNV/RGNNV	na	OP069748
2019	149A/2019	Sparus aurata	Sicily, Italy	na	na	Juveniles	-	-	/	/
2019	149B/2019	Sparus aurata	Sicily, Italy	na	na	Juveniles	-	-	/	/
2020	740/2020	Dicentrarchus labrax	Liguria, Italy	Yes	Yes	ongrowing	+ (11.0)	RGNNV/RGNNV	na	OP069749
2021	805/2021	Sparus aurata	Apulia, Italy	No	No	larvae 60 dph	-	-	/	/
2021	806/2021	Sparus aurata	Apulia, Italy	No	No	larvae 60 dph	-	-	/	/
2021	807/2021	Sparus aurata	Apulia, Italy	No	No	larvae 60 dph	-	-	/	/
2021	808.1/2021	Sparus aurata	Apulia, Italy	No	No	larvae 11 dph	-	-	/	/
2021	808.2/2021	Sparus aurata	Apulia, Italy	No	No	larvae 11 dph	-	-	/	/
2021	808.3/2021	Sparus aurata	Apulia, Italy	No	No	larvae 11 dph	-	-	/	/
2021	808.4/2021	Sparus aurata	Apulia, Italy	No	No	larvae 40 dph	-	-	/	/
2021	808.5/2021	Sparus aurata	Apulia, Italy	No	No	larvae 40 dph	-	-	/	/
2021	808.6/2021	Sparus aurata	Apulia, Italy	No	No	larvae 40 dph	-	-	/	/
2021	808.7/2021	Sparus aurata	Apulia, Italy	No	No	larvae 40 dph	-	-	/	/
2021	837/2021	Dicentrarchus labrax	Apulia, Italy	Yes	Yes	ongrowing	+(9.7)	RGNNV/RGNNV	na	OP069750
	* clinical signs consist in abnormal swimming, cranial erosions and/or brain hyperaemia
	na: not available
